# Supplementary material for: Golgi Reassembly Stacking Protein 2 Modulates Myometrial Contractility during Labor by Affecting ATP Production
Source: Int J Mol Sci. 2023 Jun 14;24(12):10116. doi: 10.3390/ijms241210116 (PMC10298969; doi:10.3390/ijms241210116)
Supplement: Supplementary file 1 [file ijms-24-10116-s001.zip]

Archive with 1 entries (1 files):
- ijms-2415234-supplementary.pdf
